# Supplementary material for: Heterologous prime-boost cellular vaccination induces potent antitumor immunity against triple negative breast cancer
Source: Front Immunol. 2023 Feb 13;14:1098344. doi: 10.3389/fimmu.2023.1098344 (PMC9968850; doi:10.3389/fimmu.2023.1098344)
Supplement: Supplementary file 2 [file Table_1.xlsx]

## Sheet: Sheet1
Immune cells markers
Mouse FACS antibodies
Name	Clone
CD3	145-2C11
CD8a	53-6.7
CD80	16-10A1
CD86	PO3
CD11c	HL3
IFNγ	XMG1.2
CD107a	1D4B
PD-1	J43
PD-L1	MIH5
CD44	IM7
CD62L	MEL-14
MHCII	AF6-120.1
Human FACS antibodies
CD14	61D3
CD80	2D10.4
CD86	IT2.2
MHCII	GHI/61
CD3	UCHT1
CD56	B159
CD1α	HI149
CD8a	RPA-T8
CD28	37407
CD107a	H4A3
IFNγ	RB780
PD-L1	MIH1
Cell death markers
Name	Clone/Company
Calreticulin primary	Abcam 2907
Goat anti-rabbit secondary	Alexa647 Life Technology
DAPI	Invitrogen
Annexin-V Apoptosis Kit	CalBiochem
Cell tracking reagents
Name	Clone/Company
Bodipy TMR	Invitrogen
CellTracker Deep Red Dye	ThermoFisher Scientific
Western blot antibodies, reagents
Name	Clone/Company
HMGB1	abcam 18256
