# Supplementary material for: Heterologous prime-boost cellular vaccination induces potent antitumor immunity against triple negative breast cancer
Source: Front Immunol. 2023 Feb 13;14:1098344. doi: 10.3389/fimmu.2023.1098344 (PMC9968850; doi:10.3389/fimmu.2023.1098344)
Supplement: Supplementary file 3 [file Table_2.xlsx]

## Sheet: Sheet1
Supplementary Table S2
Mouse primers
Gene symbol	Forward primer	Reverse primer
Cd274	GCCTGCTGTCACTTGCTACGG	ACAGGGAATCTGCACTCCATCGT
Cd40	CCATCTAGGGCAGTGTGTTACGT	GTGCAGTGGCTTGTCAGTCGG
Ctla4	CGGAGGTACAAAGCTCAACTGCA	CCAACACCACTGAAGGTTGGGT
H2-K1	GTGCCTCTTGGGAAGGAGCAGT	GGACAACCAGAACAGCAACGGT
Ido1	CCAAAAATGTTTTCAGGGGGCAGTG	GTGGGCTGGAGGCATGTACTCT
Il-10	TTTGAATTCCCTGGGTGAGAAG	TGCTCCACTGCCTTGCTCTT
Il-2	CCCAGGATGCTCACCTTCAA	CCGCAGAGGTCCAAGTTCAT
Tnf-alpha	AGGCGGTGCCTATGTCTCA	GGGTCTGGGCCATAGAACTG
Psmc4	CCCAGGAGGAGGTGAAGCGG	GGTCGATGGTACTCAGGATGCG
